# Supplementary material for: APC Loss Prevents Doxorubicin-Induced Cell Death by Increasing Drug Efflux and a Chemoresistant Cell Population in Breast Cancer
Source: Int J Mol Sci. 2023 Apr 21;24(8):7621. doi: 10.3390/ijms24087621 (PMC10145529; doi:10.3390/ijms24087621)
Supplement: Supplementary file 1 [file ijms-24-07621-s001.zip]

Archive with 1 entries (1 files):
- ijms-2298826-supplementary.pdf
